# Supplementary material for: Control of cytokinin and auxin homeostasis in cyanobacteria and algae
Source: Ann Bot. 2016 Oct 5;119(1):151–66. doi: 10.1093/aob/mcw194 (PMC5218379; doi:10.1093/aob/mcw194)
Supplement: Supplementary Data [file supp_mcw194_suppl_data.zip]

Archive with 6 entries (6 files):
- aob-16427-s04.pptx
- aob-16427-s05.pptx
- aob-16427-s06.docx
- aob-16427-s01.docx
- aob-16427-s02.docx
- aob-16427-s03.pptx
